# Supplementary material for: The Adipokinetic Hormone (AKH) and the Adipokinetic Hormone/Corazonin-Related Peptide (ACP) Signalling Systems of the Yellow Fever Mosquito Aedes aegypti: Chemical Models of Binding
Source: Biomolecules. 2024 Mar 6;14(3):313. doi: 10.3390/biom14030313 (PMC10968007; doi:10.3390/biom14030313)
Supplement: Supplementary file 1 [file biomolecules-14-00313-s001.zip]

Archive with 10 entries (9 files):
- biomolecules-2849093-supplementary/
- biomolecules-2849093-supplementary/Figure S1.jpg
- biomolecules-2849093-supplementary/Figure S2.jpg
- biomolecules-2849093-supplementary/Figure S3.jpg
- biomolecules-2849093-supplementary/Figure S4.jpg
- biomolecules-2849093-supplementary/Figure S5.jpg
- biomolecules-2849093-supplementary/Figure S6.jpg
- biomolecules-2849093-supplementary/Figure S7.jpg
- biomolecules-2849093-supplementary/Figure S8.jpg
- biomolecules-2849093-supplementary/Figure S9.jpg
